# Supplementary material for: Maximizing carbon sequestration potential in Chinese forests through optimal management
Source: Nat Commun. 2024 Apr 11;15:3154. doi: 10.1038/s41467-024-47143-5 (PMC11009231; doi:10.1038/s41467-024-47143-5)
Supplement: Supplementary file 4 — Supplementary Data 1 [file 41467_2024_47143_MOESM4_ESM.xlsx]

## Sheet: R2
		Tree species/species group	Number of plots	R2 Richard	R2 Hossfeld	R2 Korf	Number of classes
		Other Pinus	273	0.784255	0.795103	0.780761	3
		Fraxinus mandschurica, Juglans mandshurica, Phellodendron amurense Rupr.	320	0.833335	0.821779	0.819656	3
		Pinus densata, Pinus kesiya, Pinus hwangshanensis	615	0.907078	0.906261	0.903913	5
		Other softwood broadleaf species 2	966	0.908467	0.912178	0.906069	5
		Other hardwood broadleaf species 2	855	0.890837	0.888192	0.87978	5
		Pinus elliottii	788	0.849102	0.847581	0.8323	5
		Pinus Sylvestris, Pinus densiflora, Pinus thunbergii	843	0.952926	0.953914	0.957426	5
		Pinus armandii	1290	0.940777	0.929138	0.923226	7
		Abies	1008	0.935304	0.932712	0.930257	7
		Other hardwood broadleaf species 1	2003	0.94841	0.944293	0.943711	7
		Robinia pseudoacacia, Ulmus pumila	1669	0.91834	0.938265	0.924716	7
		Pinus yunnanensis	1866	0.935005	0.945105	0.94196	7
		Cupressus	3577	0.955063	0.960107	0.958206	9
		Betula	5271	0.95054	0.944368	0.941714	9
		Mixed broadleaf forest	22038	0.942568	0.934365	0.933556	9
		Quercus	9865	0.958736	0.952526	0.954069	9
		Larix	5505	0.9621	0.958724	0.957309	9
		Pinus massoniana	6505	0.936848	0.923478	0.920272	9
		Other softwood broadleaf species 1	2149	0.979253	0.983874	0.980526	9
		Cunninghamia lanceolata	6458	0.937095	0.93013	0.928028	9
		Populus	8756	0.907359	0.918548	0.909299	9
		Pinus tabulaeformis	3290	0.962858	0.95733	0.950718	9
		Picea	3505	0.949801	0.952295	0.951382	9
		Mixed needle-leaf and broadleaf forest	8243	0.938117	0.931924	0.928102	9
		Mixed needle-leaf forest	4232	0.953594	0.947572	0.945887	9
		Eucalyptus	1017	0.97109	0.978948	0.980963	9

## Sheet: Richard
		Equation: DC=A*(1-EXP(-B*AGE))^C
		DC: Carbon density, unit: tons/ha
		Expainations:	AGE: stand age;
			A, B, and C are the parameters;
			A and B were classified equally with at most 9 classes;
			C was grouped by forest origns and region.
		Tree species/species group	Class	A	B			Tree species/species group	Class	Region	Origin	C
		Cunninghamia lanceolata	1	176.4	1.2			Cunninghamia lanceolata	1	North	Natural	0.041613
			2	158.108	1.5044				2	North	Planted	0.059923
			3	139.815	1.8088				3	South	Natural	0.041613
			4	121.523	2.11321				4	South	Planted	0.059923
			5	103.23	2.41761			Populus	1	North	Natural	0.041073
			6	84.9377	2.72201				2	North	Planted	0.051291
			7	66.6452	3.02641				3	South	Natural	0.032805
			8	48.3528	3.33081				4	South	Planted	0.047763
			9	30.0603	3.63522			Mixed broadleaf forest	1	North	Natural	0.014547
		Populus	1	284	1.2				2	North	Planted	0.014562
			2	251.229	1.29446				3	South	Natural	0.018058
			3	218.458	1.38892				4	South	Planted	0.017662
			4	185.687	1.48338			Quercus	1	North	Natural	0.012233
			5	152.917	1.57784				2	North	Planted	0.0118
			6	120.146	1.6723				3	South	Natural	0.015832
			7	87.3749	1.76675				4	South	Planted	0.016148
			8	54.604	1.86121			Mixed needle-leaf and broadleaf forest	1	North	Natural	0.018468
			9	21.8332	1.95567				2	North	Planted	0.019958
		Mixed broadleaf forest	1	394.5	1.11307				3	South	Natural	0.022821
			2	355.601	1.3112				4	South	Planted	0.023924
			3	316.702	1.50933			Pinus massoniana	1	North	Natural	0.046975
			4	277.803	1.70745				2	North	Planted	0.052604
			5	238.904	1.90558				3	South	Natural	0.046975
			6	200.005	2.1037				4	South	Planted	0.052604
			7	161.105	2.30183			Larix	1	North	Natural	0.017874
			8	122.206	2.49995				2	North	Planted	0.041835
			9	83.3072	2.69808				3	South	Natural	0.017874
		Quercus	1	425	1.1				4	South	Planted	0.041835
			2	382.035	1.30307			Betula	1	North	Natural	0.031448
			3	339.07	1.50614				2	North	Planted	0.031448
			4	296.105	1.70921				3	South	Natural	0.044969
			5	253.14	1.91228				4	South	Planted	0.044969
			6	210.176	2.11535			Mixed needle-leaf forest	1	North	Natural	0.008322
			7	167.211	2.31842				2	North	Planted	0.013042
			8	124.246	2.52149				3	South	Natural	0.020396
			9	81.281	2.72456				4	South	Planted	0.021463
		Mixed needle-leaf and broadleaf forest	1	316	1.2187			Cupressus	1	North	Natural	0.014996
			2	282.345	1.5106				2	North	Planted	0.029126
			3	248.69	1.8025				3	South	Natural	0.028262
			4	215.035	2.0944				4	South	Planted	0.041555
			5	181.38	2.3863			Picea	1	North	Natural	0.021014
			6	147.725	2.67819				2	North	Planted	0.026712
			7	114.07	2.97009				3	South	Natural	0.030151
			8	80.415	3.26199				4	South	Planted	0.017046
			9	46.76	3.55389			Pinus tabulaeformis	1	North	Natural	0.02709
		Pinus massoniana	1	168	1.1				2	North	Planted	0.03085
			2	150.874	1.45672				3	South	Natural	0.02709
			3	133.748	1.81344				4	South	Planted	0.03085
			4	116.622	2.17016			Other softwood broadleaf species 1	1	North	Natural	0.070397
			5	99.4953	2.52688				2	North	Planted	0.070777
			6	82.3692	2.8836				3	South	Natural	0.076712
			7	65.243	3.24033				4	South	Planted	0.077095
			8	48.1169	3.59705			Other hardwood broadleaf species 1	1	North	Natural	0.019036
			9	30.9907	3.95377				2	North	Planted	0.019558
		Larix	1	189	1.13734				3	South	Natural	0.029435
			2	168.605	1.36518				4	South	Planted	0.029604
			3	148.209	1.59302			Pinus yunnanensis	1	North	Natural	0.041246
			4	127.814	1.82086				2	North	Planted	0.035371
			5	107.418	2.0487				3	South	Natural	0.041246
			6	87.0228	2.27654				4	South	Planted	0.035371
			7	66.6274	2.50438			Robinia pseudoacacia, Ulmus pumila	1	North	Natural	0.079919
			8	46.232	2.73222				2	North	Planted	0.060348
			9	25.8365	2.96006				3	South	Natural	0.079919
		Betula	1	160	1.25				4	South	Planted	0.060348
			2	144.323	1.60931			Pinus armandii	1	North	Natural	0.031428
			3	128.647	1.96861				2	North	Planted	0.03609
			4	112.97	2.32792				3	South	Natural	0.033394
			5	97.2938	2.68722				4	South	Planted	0.045413
			6	81.6172	3.04653			Abies	1	North	Natural	0.016287
			7	65.9407	3.40584				2	North	Planted	0.016287
			8	50.2641	3.76514				3	South	Natural	0.018329
			9	34.5875	4.12445				4	South	Planted	0.018329
		Mixed needle-leaf forest	1	405	1.31569			Other softwood broadleaf species 2	1	North	Natural	0.026328
			2	360.968	1.50404				2	North	Planted	0.04887
			3	316.937	1.69239				3	South	Natural	0.055153
			4	272.905	1.88074				4	South	Planted	0.069209
			5	228.873	2.06909			Other hardwood broadleaf species 1	1	North	Natural	0.038754
			6	184.842	2.25744				2	North	Planted	0.050279
			7	140.81	2.44579				3	South	Natural	0.038754
			8	96.7783	2.63414				4	South	Planted	0.050279
			9	52.7466	2.82249			Pinus Sylvestris, Pinus densiflora, Pinus thunbergii	1	North	Natural	0.046882
		Cupressus	1	220	1.3				2	North	Planted	0.038691
			2	194.805	1.58545				3	South	Natural	0.046882
			3	169.611	1.87089				4	South	Planted	0.038691
			4	144.416	2.15634			Pinus elliottii	1	North	Natural	0.061276
			5	119.222	2.44178				2	North	Planted	0.061276
			6	94.0275	2.72723				3	South	Natural	0.061276
			7	68.833	3.01268				4	South	Planted	0.061276
			8	43.6385	3.29812			Pinus densata, Pinus kesiya, Pinus hwangshanensis	1	North	Natural	0.03375
			9	18.444	3.58357				2	North	Planted	0.040638
		Picea	1	296	1.3				3	South	Natural	0.03375
			2	263.544	1.76152				4	South	Planted	0.040638
			3	231.089	2.22303			Fraxinus mandschurica, Juglans mandshurica, Phellodendron amurense Rupr.	1	North	Natural	0.037479
			4	198.633	2.68455				2	North	Planted	0.037479
			5	166.178	3.14606				3	South	Natural	0.037479
			6	133.722	3.60758				4	South	Planted	0.037479
			7	101.266	4.0691			Other Pinus	1	North	Natural	0.035395
			8	68.8109	4.53061				2	North	Planted	0.036786
			9	36.3553	4.99213				3	South	Natural	0.035395
		Pinus tabulaeformis	1	200	1.05162				4	South	Planted	0.036786
			2	180.426	1.35893			Eucalyptus	1	North	Natural	0.152621
			3	160.852	1.66625				2	North	Planted	0.152621
			4	141.278	1.97357				3	South	Natural	0.152621
			5	121.704	2.28088				4	South	Planted	0.152621
			6	102.13	2.5882
			7	82.5566	2.89551
			8	62.9827	3.20283
			9	43.4088	3.51015
		Other softwood broadleaf species 1	1	200	1.15
			2	177.057	1.36646
			3	154.115	1.58292
			4	131.172	1.79938
			5	108.229	2.01584
			6	85.2863	2.2323
			7	62.3435	2.44877
			8	39.4008	2.66523
			9	16.458	2.88169
		Other hardwood broadleaf species 1	1	225	1.15
			2	193.278	1.36646
			3	161.556	1.58292
			4	129.835	1.79938
			5	98.1127	2.01584
			6	66.3909	2.2323
			7	34.669	2.44877
		Pinus yunnanensis	1	180	1.4
			2	154.825	1.63418
			3	129.65	1.86836
			4	104.476	2.10253
			5	79.301	2.33671
			6	54.1262	2.57089
			7	28.9515	2.80507
		Robinia pseudoacacia, Ulmus pumila	1	130	1.25
			2	110.655	1.73014
			3	91.3106	2.21028
			4	71.9659	2.69042
			5	52.6212	3.17056
			6	33.2764	3.6507
			7	13.9317	4.13084
		Pinus armandii	1	175	1.36424
			2	152.435	1.74437
			3	129.87	2.1245
			4	107.305	2.50464
			5	84.74	2.88477
			6	62.175	3.2649
			7	39.61	3.64504
		Abies	1	316	1.48
			2	274.879	1.91878
			3	233.757	2.35757
			4	192.636	2.79635
			5	151.515	3.23513
			6	110.394	3.67391
			7	69.2724	4.1127
		Other softwood broadleaf species 2	1	160	1.21
			2	126.185	1.41703
			3	92.3705	1.62406
			4	58.5558	1.83109
			5	24.741	2.03812
		Other hardwood broadleaf species 1	1	160	1.33661
			2	125.35	1.73232
			3	90.7001	2.12803
			4	56.0502	2.52374
			5	21.4002	2.91946
		Pinus Sylvestris, Pinus densiflora, Pinus thunbergii	1	130	1.5
			2	102.46	1.81535
			3	74.9206	2.1307
			4	47.3809	2.44605
			5	19.8412	2.7614
		Pinus elliottii	1	135	1.24643
			2	108.451	1.59876
			3	81.9024	1.95109
			4	55.3536	2.30342
			5	28.8048	2.65575
		Pinus densata, Pinus kesiya, Pinus hwangshanensis	1	240	1.35
			2	192.237	1.54402
			3	144.474	1.73804
			4	96.7107	1.93206
			5	48.9476	2.12608
		Fraxinus mandschurica, Juglans mandshurica, Phellodendron amurense Rupr.	1	120	1.22
			2	86.3312	1.94732
			3	52.6625	2.67464
		Other Pinus	1	192	1.22
			2	114.107	1.51801
			3	36.2131	1.81602
		Eucalyptus	1	142	1.25
			2	125.948	1.42322
			3	109.897	1.59643
			4	93.8448	1.76965
			5	77.7931	1.94286
			6	61.7413	2.11608
			7	45.6896	2.2893
			8	29.6378	2.46251
			9	13.5861	2.63573

## Sheet: Hossfeld
		Equation: DC=A/(1+B/AGE^C)
		DC: Carbon density, unit: tons/ha
		Tree species/species group	Class	A	B			Tree species/species group	Class	Region	Origin	C
		Cunninghamia lanceolata	1	200	68.1991			Cunninghamia lanceolata	1	North	Natural	1.74566
			2	180.026	144.439				2	North	Planted	1.77042
			3	160.052	220.679				3	South	Natural	1.74566
			4	140.077	296.919				4	South	Planted	1.77042
			5	120.103	373.158			Populus	1	North	Natural	1.27563
			6	100.129	449.398				2	North	Planted	1.26609
			7	80.1547	525.638				3	South	Natural	1.27563
			8	60.1805	601.878				4	South	Planted	1.33187
			9	40.2063	678.118			Mixed broadleaf forest	1	North	Natural	1.44302
		Populus	1	275	16.9487				2	North	Planted	1.4519
			2	245.056	34.7424				3	South	Natural	1.55375
			3	215.112	52.5362				4	South	Planted	1.5293
			4	185.168	70.33			Quercus	1	North	Natural	1.39611
			5	155.224	88.1237				2	North	Planted	1.40655
			6	125.28	105.917				3	South	Natural	1.46717
			7	95.3361	123.711				4	South	Planted	1.47394
			8	65.3921	141.505			Mixed needle-leaf and broadleaf forest	1	North	Natural	1.67303
			9	35.4481	159.299				2	North	Planted	1.71143
		Mixed broadleaf forest	1	410	279.478				3	South	Natural	1.73432
			2	369.376	422.094				4	South	Planted	1.75562
			3	328.753	564.71			Pinus massoniana	1	North	Natural	1.97942
			4	288.129	707.326				2	North	Planted	2.02143
			5	247.505	849.942				3	South	Natural	1.97942
			6	206.882	992.558				4	South	Planted	2.02143
			7	166.258	1135.17			Larix	1	North	Natural	1.32839
			8	125.635	1277.79				2	North	Planted	1.64039
			9	85.0109	1420.41				3	South	Natural	1.32839
		Quercus	1	410	240.381				4	South	Planted	1.64039
			2	369.054	344.92			Betula	1	North	Natural	1.55231
			3	328.107	449.459				2	North	Planted	1.55231
			4	287.161	553.998				3	South	Natural	1.58826
			5	246.214	658.537				4	South	Planted	1.58826
			6	205.268	763.076			Mixed needle-leaf forest	1	North	Natural	1.37003
			7	164.321	867.616				2	North	Planted	1.48682
			8	123.375	972.155				3	South	Natural	1.67758
			9	82.4282	1076.69				4	South	Planted	1.72658
		Mixed needle-leaf and broadleaf forest	1	356	459.65			Cupressus	1	North	Natural	1.2259
			2	318.81	779.155				2	North	Planted	1.33864
			3	281.619	1098.66				3	South	Natural	1.38982
			4	244.429	1418.17				4	South	Planted	1.57864
			5	207.239	1737.67			Picea	1	North	Natural	1.20155
			6	170.048	2057.18				2	North	Planted	1.15303
			7	132.858	2376.68				3	South	Natural	1.24805
			8	95.6674	2696.19				4	South	Planted	1.16036
			9	58.4771	3015.69			Pinus tabulaeformis	1	North	Natural	1.7953
		Pinus massoniana	1	180	177.921				2	North	Planted	1.85126
			2	161.636	392.216				3	South	Natural	1.7953
			3	143.272	606.512				4	South	Planted	1.85126
			4	124.909	820.808			Other softwood broadleaf species 1	1	North	Natural	1.32344
			5	106.545	1035.1				2	North	Planted	1.31933
			6	88.181	1249.4				3	South	Natural	1.38189
			7	69.8172	1463.7				4	South	Planted	1.3696
			8	51.4534	1677.99			Other hardwood broadleaf species 1	1	North	Natural	1.20826
			9	33.0896	1892.29				2	North	Planted	1.15297
		Larix	1	200	141.965				3	South	Natural	1.34253
			2	179.119	194.353				4	South	Planted	1.30069
			3	158.238	246.741			Pinus yunnanensis	1	North	Natural	1.4484
			4	137.356	299.129				2	North	Planted	1.36401
			5	116.475	351.518				3	South	Natural	1.4484
			6	95.5938	403.906				4	South	Planted	1.36401
			7	74.7125	456.294			Robinia pseudoacacia, Ulmus pumila	1	North	Natural	1.47865
			8	53.8313	508.682				2	North	Planted	1.31229
			9	32.95	561.071				3	South	Natural	1.47865
		Betula	1	175	126.187				4	South	Planted	1.31229
			2	158.762	252.255			Pinus armandii	1	North	Natural	1.79134
			3	142.524	378.322				2	North	Planted	1.9341
			4	126.286	504.389				3	South	Natural	1.72854
			5	110.048	630.457				4	South	Planted	2.00954
			6	93.8098	756.524			Abies	1	North	Natural	1.29434
			7	77.5717	882.592				2	North	Planted	1.29434
			8	61.3337	1008.66				3	South	Natural	1.44442
			9	45.0956	1134.73				4	South	Planted	1.44442
		Mixed needle-leaf forest	1	432.139	600.184			Other softwood broadleaf species 2	1	North	Natural	1.0952
			2	386.327	800.351				2	North	Planted	1.21167
			3	340.516	1000.52				3	South	Natural	1.05757
			4	294.705	1200.69				4	South	Planted	1.36949
			5	248.894	1400.85			Other hardwood broadleaf species 1	1	North	Natural	1.56983
			6	203.082	1601.02				2	North	Planted	1.72857
			7	157.271	1801.19				3	South	Natural	1.56983
			8	111.46	2001.36				4	South	Planted	1.72857
			9	65.6486	2201.52			Pinus Sylvestris, Pinus densiflora, Pinus thunbergii	1	North	Natural	1.27659
		Cupressus	1	235	98.9959				2	North	Planted	1.22159
			2	209.031	179.009				3	South	Natural	1.27659
			3	183.062	259.022				4	South	Planted	1.22159
			4	157.092	339.035			Pinus elliottii	1	North	Natural	1.71447
			5	131.123	419.048				2	North	Planted	1.71447
			6	105.154	499.061				3	South	Natural	1.71447
			7	79.1848	579.074				4	South	Planted	1.71447
			8	53.2156	659.087			Pinus densata, Pinus kesiya, Pinus hwangshanensis	1	North	Natural	1.25069
			9	27.2464	739.1				2	North	Planted	1.25238
		Picea	1	300	67.1835				3	South	Natural	1.25069
			2	269.005	117.183				4	South	Planted	1.25238
			3	238.01	167.183			Fraxinus mandschurica, Juglans mandshurica, Phellodendron amurense Rupr.	1	North	Natural	1.45051
			4	207.015	217.183				2	North	Planted	1.45051
			5	180.818	267.183				3	South	Natural	1.45051
			6	149.823	317.183				4	South	Planted	1.45051
			7	118.828	367.183			Other Pinus	1	North	Natural	1.52902
			8	87.8326	417.183				2	North	Planted	1.51018
			9	56.8375	467.183				3	South	Natural	1.52902
		Pinus tabulaeformis	1	210	431.275				4	South	Planted	1.51018
			2	189.088	658.539			Eucalyptus	1	North	Natural	1.13207
			3	168.175	885.803				2	North	Planted	1.13207
			4	147.263	1113.07				3	South	Natural	1.13207
			5	126.351	1340.33				4	South	Planted	1.13207
			6	105.439	1567.6
			7	84.5263	1794.86
			8	63.6141	2022.13
			9	42.7018	2249.39
		Other softwood broadleaf species 1	1	210	20.3126
			2	186.585	30.3126
			3	163.17	40.3126
			4	139.756	50.3126
			5	116.341	60.3126
			6	92.9259	70.3126
			7	69.511	80.3126
			8	46.0962	90.3126
			9	22.6814	100.313
		Other hardwood broadleaf species 1	1	240	80
			2	206.696	120.424
			3	173.392	160.848
			4	140.088	201.272
			5	106.784	241.696
			6	73.4803	282.12
			7	40.1763	322.544
		Pinus yunnanensis	1	185	59.4738
			2	162.34	121.055
			3	139.679	182.636
			4	117.019	244.217
			5	94.3581	305.798
			6	71.6977	367.38
			7	49.0372	428.961
		Robinia pseudoacacia, Ulmus pumila	1	135	17.7872
			2	115.876	65.54
			3	96.7524	113.293
			4	77.6286	161.045
			5	58.5048	208.798
			6	39.3809	256.551
			7	20.2571	304.304
		Pinus armandii	1	180	314.419
			2	155.896	517.052
			3	131.793	719.685
			4	107.689	922.318
			5	83.5858	1124.95
			6	59.4822	1327.58
			7	35.3787	1530.22
		Abies	1	325	221.016
			2	284.281	340.026
			3	243.563	459.036
			4	202.844	578.046
			5	162.126	697.056
			6	121.407	816.066
			7	80.6888	935.076
		Other softwood broadleaf species 2	1	165	30
			2	132.453	43.2315
			3	99.9064	56.463
			4	67.3596	69.6945
			5	34.8128	82.926
		Other hardwood broadleaf species 1	1	170	133.185
			2	134.675	214.915
			3	99.3503	296.645
			4	64.0255	378.375
			5	28.7007	460.105
		Pinus Sylvestris, Pinus densiflora, Pinus thunbergii	1	145	60
			2	115.083	75.6534
			3	85.1669	91.3068
			4	55.2504	106.96
			5	25.3338	122.614
		Pinus elliottii	1	140	85.3382
			2	113.201	141.802
			3	86.402	198.267
			4	59.6031	254.731
			5	32.8041	311.195
		Pinus densata, Pinus kesiya, Pinus hwangshanensis	1	252	60.906
			2	209.269	89.5992
			3	166.538	118.292
			4	123.807	146.986
			5	81.0759	175.679
		Fraxinus mandschurica, Juglans mandshurica, Phellodendron amurense Rupr.	1	130	109.913
			2	95.349	201.415
			3	60.6979	292.918
		Other Pinus	1	210	119.929
			2	126.829	206.656
			3	43.6584	293.383
		Eucalyptus	1	150	8
			2	134.134	10.9208
			3	118.269	13.8415
			4	102.403	16.7623
			5	71.2008	31.6958
			6	55.3352	34.6166
			7	39.4697	37.5373
			8	23.6041	40.4581
			9	7.73851	43.3789

## Sheet: Korf
		Equation: DC=A*exp(-B/AGE^C)
		DC: Carbon density, unit: tons/ha
		Tree species/species group	Class	A	B		Tree species/species group	Class	Region	Origin	C
		Cunninghamia lanceolata	1	188	6.03404		Cunninghamia lanceolata	1	North	Natural	0.891814
			2	174.589	9.39438			2	North	Planted	0.916562
			3	161.179	12.7547			3	South	Natural	0.891814
			4	147.768	16.1151			4	South	Planted	0.916562
			5	134.357	19.4754		Populus	1	North	Natural	0.573915
			6	120.947	22.8357			2	North	Planted	0.647951
			7	107.536	26.1961			3	South	Natural	0.573915
			8	94.1256	29.5564			4	South	Planted	0.588957
			9	80.7149	32.9168		Mixed broadleaf forest	1	North	Natural	0.550022
		Populus	1	300	3.222			2	North	Planted	0.561397
			2	266.953	3.97886			3	South	Natural	0.575835
			3	233.907	4.73572			4	South	Planted	0.564946
			4	200.86	5.49259		Quercus	1	North	Natural	0.528114
			5	167.814	6.24945			2	North	Planted	0.522894
			6	134.767	7.00632			3	South	Natural	0.554582
			7	101.721	7.76318			4	South	Planted	0.552273
			8	68.6739	8.52004		Mixed needle-leaf and broadleaf forest	1	North	Natural	0.615495
			9	35.6274	9.27691			2	North	Planted	0.615658
		Mixed broadleaf forest	1	564	9.02908			3	South	Natural	0.649868
			2	519.47	10.4805			4	South	Planted	0.644079
			3	474.94	11.9319		Pinus massoniana	1	North	Natural	0.950374
			4	430.411	13.3833			2	North	Planted	0.963486
			5	385.881	14.8347			3	South	Natural	0.950374
			6	341.351	16.2861			4	South	Planted	0.963486
			7	296.821	17.7375		Larix	1	North	Natural	0.709667
			8	252.291	19.1889			2	North	Planted	0.862464
			9	207.761	20.6403			3	South	Natural	0.709667
		Quercus	1	606	8.86528			4	South	Planted	0.862464
			2	551.15	10.0354		Betula	1	North	Natural	0.72231
			3	496.299	11.2056			2	North	Planted	0.72231
			4	441.449	12.3757			3	South	Natural	0.733251
			5	386.598	13.5458			4	South	Planted	0.733251
			6	331.748	14.716		Mixed needle-leaf forest	1	North	Natural	0.5492
			7	276.897	15.8861			2	North	Planted	0.585696
			8	222.047	17.0563			3	South	Natural	0.674611
			9	167.196	18.2264			4	South	Planted	0.648445
		Mixed needle-leaf and broadleaf forest	1	451.5	9.9743		Cupressus	1	North	Natural	0.636438
			2	409.688	11.8738			2	North	Planted	0.744962
			3	367.875	13.7732			3	South	Natural	0.686057
			4	326.063	15.6727			4	South	Planted	0.73567
			5	284.251	17.5721		Picea	1	North	Natural	0.614469
			6	242.439	19.4716			2	North	Planted	0.622342
			7	200.626	21.3711			3	South	Natural	0.698605
			8	158.814	23.2705			4	South	Planted	0.609856
			9	117.002	25.17		Pinus tabulaeformis	1	North	Natural	0.929022
		Pinus massoniana	1	175	7.95132			2	North	Planted	0.952156
			2	160.968	12.1952			3	South	Natural	0.929022
			3	146.936	16.439			4	South	Planted	0.952156
			4	132.903	20.6829		Other softwood broadleaf species 1	1	North	Natural	1.04254
			5	118.871	24.9267			2	North	Planted	1.11223
			6	104.839	29.1706			3	South	Natural	1.12446
			7	90.8069	33.4144			4	South	Planted	1.14047
			8	76.7747	37.6583		Other hardwood broadleaf species 1	1	North	Natural	0.508105
			9	62.7426	41.9022			2	North	Planted	0.49166
		Larix	1	195	8.06135			3	South	Natural	0.584331
			2	176.797	10.5464			4	South	Planted	0.572725
			3	158.595	13.0315		Pinus yunnanensis	1	North	Natural	0.728217
			4	140.392	15.5166			2	North	Planted	0.667604
			5	122.189	18.0017			3	South	Natural	0.728217
			6	103.986	20.4867			4	South	Planted	0.667604
			7	85.7837	22.9718		Robinia pseudoacacia, Ulmus pumila	1	North	Natural	0.558654
			8	67.581	25.4569			2	North	Planted	0.570099
			9	49.3783	27.942			3	South	Natural	0.558654
		Betula	1	170	5.35026			4	South	Planted	0.570099
			2	161.158	8.66431		Pinus armandii	1	North	Natural	0.95061
			3	152.316	11.9784			2	North	Planted	1.02363
			4	143.474	15.2924			3	South	Natural	0.918201
			5	134.632	18.6065			4	South	Planted	1.02011
			6	125.79	21.9205		Abies	1	North	Natural	0.606193
			7	116.948	25.2346			2	North	Planted	0.606193
			8	108.106	28.5486			3	South	Natural	0.64901
			9	99.2644	31.8627			4	South	Planted	0.64901
		Mixed needle-leaf forest	1	577.5	13.3095		Other softwood broadleaf species 2	1	North	Natural	0.633943
			2	520.283	14.9347			2	North	Planted	0.655915
			3	463.067	16.5599			3	South	Natural	0.566455
			4	405.85	18.1851			4	South	Planted	0.718944
			5	348.633	19.8103		Other hardwood broadleaf species 1	1	North	Natural	0.837701
			6	291.417	21.4355			2	North	Planted	0.900858
			7	234.2	23.0607			3	South	Natural	0.837701
			8	176.984	24.6859			4	South	Planted	0.900858
			9	119.767	26.3111		Pinus Sylvestris, Pinus densiflora, Pinus thunbergii	1	North	Natural	0.666665
		Cupressus	1	225	7.28162			2	North	Planted	0.673466
			2	200.883	9.57374			3	South	Natural	0.666665
			3	176.766	11.8659			4	South	Planted	0.673466
			4	152.648	14.158		Pinus elliottii	1	North	Natural	0.876291
			5	128.531	16.4501			2	North	Planted	0.876291
			6	104.414	18.7422			3	South	Natural	0.876291
			7	80.2968	21.0344			4	South	Planted	0.876291
			8	56.1796	23.3265		Pinus densata, Pinus kesiya, Pinus hwangshanensis	1	North	Natural	0.57027
			9	32.0624	25.6186			2	North	Planted	0.552406
		Picea	1	423	10			3	South	Natural	0.57027
			2	384.303	12.2965			4	South	Planted	0.552406
			3	345.606	14.593		Fraxinus mandschurica, Juglans mandshurica, Phellodendron amurense Rupr.	1	North	Natural	0.664308
			4	306.91	16.8895			2	North	Planted	0.664308
			5	268.213	19.1861			3	South	Natural	0.664308
			6	229.516	21.4826			4	South	Planted	0.664308
			7	190.819	23.7791		Other Pinus	1	North	Natural	0.75129
			8	152.122	26.0756			2	North	Planted	0.718258
			9	113.426	28.3721			3	South	Natural	0.75129
		Pinus tabulaeformis	1	198	11.1789			4	South	Planted	0.718258
			2	181.771	16.5122		Eucalyptus	1	North	Natural	0.524404
			3	165.541	21.8454			2	North	Planted	0.524404
			4	149.312	27.1786			3	South	Natural	0.524404
			5	133.083	32.5119			4	South	Planted	0.524404
			6	116.854	37.8451
			7	100.624	43.1783
			8	84.3952	48.5116
			9	68.1659	53.8448
		Other softwood broadleaf species 1	1	196	5.17195
			2	173.754	10.172
			3	151.507	15.172
			4	129.261	20.172
			5	107.015	25.172
			6	84.7685	30.172
			7	62.5222	35.172
			8	40.2758	40.172
			9	18.0295	45.172
		Other hardwood broadleaf species 1	1	319.5	7
			2	277.229	8.10426
			3	234.958	9.20852
			4	192.687	10.3128
			5	150.416	11.417
			6	108.145	12.5213
			7	65.8739	13.6255
		Pinus yunnanensis	1	180	5.34744
			2	160.657	7.69269
			3	141.314	10.0379
			4	121.972	12.3832
			5	102.629	14.7284
			6	83.2859	17.0737
			7	63.943	19.4189
		Robinia pseudoacacia, Ulmus pumila	1	128	1.54701
			2	110.818	3.06605
			3	93.6361	4.58508
			4	76.4542	6.10412
			5	59.2722	7.62315
			6	42.0903	9.14219
			7	24.9084	10.6612
		Pinus armandii	1	175	13.6098
			2	154.734	18.8471
			3	134.469	24.0844
			4	114.203	29.3218
			5	93.9373	34.5591
			6	73.6716	39.7964
			7	53.4059	45.0337
		Abies	1	310	7.12083
			2	281.477	10.5232
			3	252.954	13.9256
			4	224.431	17.328
			5	195.908	20.7304
			6	167.385	24.1328
			7	138.862	27.5352
		Other softwood broadleaf species 2	1	160	4.37589
			2	128.927	5.42958
			3	97.8544	6.48327
			4	66.7815	7.53696
			5	35.7087	8.59065
		Other hardwood broadleaf species 1	1	180	10.0156
			2	144.825	13.0248
			3	109.65	16.034
			4	74.4745	19.0432
			5	39.2993	22.0524
		Pinus Sylvestris, Pinus densiflora, Pinus thunbergii	1	140	5.54238
			2	112.048	6.98318
			3	84.0956	8.42397
			4	56.1433	9.86477
			5	28.1911	11.3056
		Pinus elliottii	1	145	6.96346
			2	118.692	9.33716
			3	92.3845	11.7109
			4	66.0768	14.0846
			5	39.769	16.4583
		Pinus densata, Pinus kesiya, Pinus hwangshanensis	1	260	4.95605
			2	226.14	6.61291
			3	192.28	8.26978
			4	158.42	9.92664
			5	124.561	11.5835
		Fraxinus mandschurica, Juglans mandshurica, Phellodendron amurense Rupr.	1	145	7.91687
			2	98.818	8.91687
			3	52.636	9.91687
		Other Pinus	1	225	8.10246
			2	137.8	10.6282
			3	50.6006	13.154
		Eucalyptus	1	162	1.5617
			2	145.065	1.89117
			3	128.129	2.22064
			4	111.194	2.55011
			5	94.2587	2.87957
			6	77.3234	3.20904
			7	60.3881	3.53851
			8	43.4528	3.86797
			9	26.5175	4.19744
